# Supplementary material for: Phosphomimicry on STAU1 Serine 20 Impairs STAU1 Posttranscriptional Functions and Induces Apoptosis in Human Transformed Cells
Source: Int J Mol Sci. 2022 Jul 1;23(13):7344. doi: 10.3390/ijms23137344 (PMC9266326; doi:10.3390/ijms23137344)
Supplement: Supplementary file 1 [file ijms-23-07344-s001.zip]

Archive with 2 entries (2 files):
- Supp Table S1 IJMS.xlsx
- Supp Table S2.pdf
