# Supplementary material for: Phosphomimicry on STAU1 Serine 20 Impairs STAU1 Posttranscriptional Functions and Induces Apoptosis in Human Transformed Cells
Source: Int J Mol Sci. 2022 Jul 1;23(13):7344. doi: 10.3390/ijms23137344 (PMC9266326; doi:10.3390/ijms23137344)
Supplement: Supplementary file 1 [file ijms-23-07344-s001.zip › Supp Table S1 IJMS.xlsx]

## Sheet: Feuil1
Supplemental Table S1
Selected biological process GO terms enriched in genes whose transcripts are bound by STAU155, as identified in the following publications.
(Metascape Gene Annotation & Analysis Resource)
GroupID	Category	Term	Description	LogP	Log(q-value)	InTerm_InList	Genes	Symbols
Furic et al., RNA;14:324-35. 2018.
4_Summary	KEGG Pathway	hsa05200	Pathways in cancer	-7.08964	-3.80379	34/531	107,115,208,331,598,673,815,896,1029,1282,1288,1387,1728,1855,1857,1870,2002,2324,2768,3454,3601,4286,5467,5728,6513,6789,7424,7483,7849,8517,9618,23365,54205,374654,6929,10524,119504,1280,1729,1793,3679,10298,1969,4194,6422,6678,7403,8408,8463,9706,10413,84962,5526,5663,10207,55502,6446,92579,118788,1289	ADCY1,ADCY9,AKT2,XIAP,BCL2L1,BRAF,CAMK2A,CCND3,CDKN2A,COL4A1,COL4A6,CREBBP,NQO1,DVL1,DVL3,E2F2,ELK1,FLT4,GNA12,IFNAR1,IL15RA,MITF,PPARD,PTEN,SLC2A1,STK4,VEGFC,WNT9A,PAX8,IKBKG,TRAF4,ARHGEF12,CYCS,KIF7,TCF3,KAT5,ANAPC16,COL2A1,DIAPH1,DOCK1,ITGA7,PAK4,EPHA2,MDM4,SFRP1,SPARC,KDM6A,ULK1,TEAD2,ULK2,YAP1,AJUBA,PPP2R5B,PSEN1,PATJ,HES6,SGK1,G6PC3,PIK3AP1,COL5A1
8_Summary	GO Biological Processes	GO:0006974	cellular response to DNA damage stimulus	-6.75186	-3.61035	40/709	331,598,835,1112,1969,2177,2810,4194,4521,5252,5383,5429,5663,5810,5883,5892,6446,7014,7156,7323,8505,8517,8555,8846,9112,10413,10524,11284,23409,23476,23503,25900,27429,29965,51343,55611,56776,57659,84444,84515,1677,6929,9361,9730,57673,118460	XIAP,BCL2L1,CASP2,FOXN3,EPHA2,FANCD2,SFN,MDM4,NUDT1,PHF1,PMS2P5,POLH,PSEN1,RAD1,RAD9A,RAD51D,SGK1,TERF2,TOP3A,UBE2D3,PARG,IKBKG,CDC14B,ALKBH1,MTA1,YAP1,KAT5,PNKP,SIRT4,BRD4,ZFYVE26,IFFO1,HTRA2,CDIP1,FZR1,OTUB1,FMN2,ZBTB4,DOT1L,MCM8,DFFB,TCF3,LONP1,DCAF1,BEND3,EXOSC6
12_Summary	KEGG Pathway	hsa04140	Autophagy - animal	-6.06821	-3.0448	15/141	208,598,1508,1965,5728,8408,8878,9140,9706,9711,10645,22863,53349,55054,115201,673,1029,6678,8804,488,5663,27072,27183,57674,54676,1200,84376,219931,9528,54472,5802,5429,6513,9618	AKT2,BCL2L1,CTSB,EIF2S1,PTEN,ULK1,SQSTM1,ATG12,ULK2,RUBCN,CAMKK2,ATG14,ZFYVE1,ATG16L1,ATG4A,BRAF,CDKN2A,SPARC,CREG1,ATP2A2,PSEN1,VPS41,VPS4A,RNF213,GTPBP2,TPP1,HOOK3,TPCN2,TMEM59,TOLLIP,PTPRS,POLH,SLC2A1,TRAF4
14_Summary	Reactome Gene Sets	R-HSA-1640170	Cell Cycle	-5.75301	-2.82236	37/691	208,896,1029,1870,1874,2810,4194,5048,5432,5433,5526,5718,5810,5883,7014,7027,7029,7156,7321,7329,9088,9491,10524,23353,23354,23383,26003,27183,51343,54820,55746,57082,64689,84962,91768,94239,119504,815,1200,1387,1965,6137,6157,6196,6224,6734,7323,8570,9570,10106,10498,54205,118460	AKT2,CCND3,CDKN2A,E2F2,E2F4,SFN,MDM4,PAFAH1B1,POLR2C,POLR2D,PPP2R5B,PSMD12,RAD1,RAD9A,TERF2,TFDP1,TFDP2,TOP3A,UBE2D1,UBE2I,PKMYT1,PSMF1,KAT5,SUN1,HAUS5,MAU2,GORASP2,VPS4A,FZR1,NDE1,NUP133,KNL1,GORASP1,AJUBA,CABLES1,H2AZ2,ANAPC16,CAMK2A,TPP1,CREBBP,EIF2S1,RPL13,RPL27A,RPS6KA2,RPS20,SRPRA,UBE2D3,KHSRP,GOSR2,CTDSP2,CARM1,CYCS,EXOSC6
16_Summary	Reactome Gene Sets	R-HSA-109606	Intrinsic Pathway for Apoptosis	-5.40876	-2.54025	9/55	208,331,598,1029,2810,7027,7029,7159,54205,835,1677,3654,4615,8771,27429,54472,5718,9491,219699,1075,1508,1965,8517,5429	AKT2,XIAP,BCL2L1,CDKN2A,SFN,TFDP1,TFDP2,TP53BP2,CYCS,CASP2,DFFB,IRAK1,MYD88,TNFRSF6B,HTRA2,TOLLIP,PSMD12,PSMF1,UNC5B,CTSC,CTSB,EIF2S1,IKBKG,POLH
17_Summary	GO Biological Processes	GO:0010942	positive regulation of cell death	-5.37864	-2.53499	33/604	815,835,1029,1075,1728,1965,2002,2191,2683,5134,5326,5457,5663,5728,5740,5883,6196,6422,6477,6789,7159,7351,7442,8575,8878,10658,23087,23098,23621,27429,56848,64426,113419	CAMK2A,CASP2,CDKN2A,CTSC,NQO1,EIF2S1,ELK1,FAP,B4GALT1,PDCD2,PLAGL2,POU4F1,PSEN1,PTEN,PTGIS,RAD9A,RPS6KA2,SFRP1,SIAH1,STK4,TP53BP2,UCP2,TRPV1,PRKRA,SQSTM1,CELF1,TRIM35,SARM1,BACE1,HTRA2,SPHK2,SUDS3,TEX261
19_Summary	GO Biological Processes	GO:0045786	negative regulation of cell cycle	-5.3621	-2.53499	24/366	835,1029,1112,2177,5526,5728,5810,5883,6196,7014,7128,7159,8555,8658,10040,10106,10385,23087,27183,27429,51343,55743,79027,84444,493,598,896,4733,5956,6422,7027,9088,10755,23476,23503,150465,91,403,815,1874,5048,7329,8065,23383,54820,219771,1845,9099,4194,10524,10910	CASP2,CDKN2A,FOXN3,FANCD2,PPP2R5B,PTEN,RAD1,RAD9A,RPS6KA2,TERF2,TNFAIP3,TP53BP2,CDC14B,TNKS,TOM1L1,CTDSP2,BTN2A2,TRIM35,VPS4A,HTRA2,FZR1,CHFR,ZNF655,DOT1L,ATP2B4,BCL2L1,CCND3,DRG1,OPN1LW,SFRP1,TFDP1,PKMYT1,GIPC1,BRD4,ZFYVE26,TTL,ACVR1B,ARL3,CAMK2A,E2F4,PAFAH1B1,UBE2I,CUL5,MAU2,NDE1,CCNY,DUSP3,USP2,MDM4,KAT5,SUGT1
Sugimoto et al., Nature;519:491-4. 2015
3_Summary	Reactome Gene Sets	R-HSA-2262752	Cellular responses to stress	-41.1046	-37.2361	200/757	118,472,523,528,529,573,811,816,817,818,829,832,996,1017,1019,1029,1030,1031,1054,1351,1387,1432,1457,1459,1639,1778,1783,1869,1870,1871,1912,1968,2033,2077,2114,2137,2288,2908,2931,2932,2936,3006,3008,3014,3015,3021,3068,3159,3162,3297,3301,3308,3313,3320,3326,3337,3725,4193,4363,4780,4802,4927,4928,5034,5052,5073,5594,5609,5685,5686,5690,5701,5714,5716,5717,5925,5931,5970,6095,6117,6137,6138,61…	ADD1,ATM,ATP6V1A,ATP6V1C1,ATP6V1E1,BAG1,CALR,CAMK2B,CAMK2D,CAMK2G,CAPZA1,CAPZB,CDC27,CDK2,CDK4,CDKN2A,CDKN2B,CDKN2C,CEBPG,COX8A,CREBBP,MAPK14,CSNK2A1,CSNK2A2,DCTN1,DYNC1H1,DYNC1LI2,E2F1,E2F2,E2F3,PHC2,EIF2S3,EP300,ERF,ETS2,EXTL3,FKBP4,NR3C1,GSK3A,GSK3B,GSR,H1-2,H1-4,H2AX,H2AZ1,H3-3B,HDGF,HMGA1,HMOX1,HSF1,DNAJA1,HSPA4,HSPA9,HSP90AA1,HSP90AB1,DNAJB1,JUN,MDM2,ABCC1,NFE2L2,NFYC,NUP88,NUP98,P4HB,PRDX1…
6_Summary	Reactome Gene Sets	R-HSA-1640170	Cell Cycle	-39.9888	-36.5463	187/691	208,332,472,546,701,894,896,990,995,996,1017,1019,1029,1030,1031,1104,1454,1457,1459,1616,1639,1719,1736,1778,1783,1859,1869,1870,1871,1874,2029,2033,2932,3014,3015,3021,3320,3326,3837,3842,3930,4171,4173,4175,4176,4193,4605,4659,4927,4928,5108,5426,5432,5434,5435,5440,5500,5515,5518,5519,5520,5525,5527,5537,5566,5579,5594,5685,5686,5690,5701,5714,5716,5717,5810,5861,5889,5901,5905,5925,5931,5934…	AKT2,BIRC5,ATM,ATRX,BUB1B,CCND2,CCND3,CDC6,CDC25C,CDC27,CDK2,CDK4,CDKN2A,CDKN2B,CDKN2C,RCC1,CSNK1E,CSNK2A1,CSNK2A2,DAXX,DCTN1,DHFR,DKC1,DYNC1H1,DYNC1LI2,DYRK1A,E2F1,E2F2,E2F3,E2F4,ENSA,EP300,GSK3B,H2AX,H2AZ1,H3-3B,HSP90AA1,HSP90AB1,KPNB1,TNPO1,LBR,MCM2,MCM4,MCM6,MCM7,MDM2,MYBL2,PPP1R12A,NUP88,NUP98,PCM1,POLE,POLR2C,POLR2E,POLR2F,POLR2K,PPP1CB,PPP2CA,PPP2R1A,PPP2R1B,PPP2R2A,PPP2R5A,PPP2R5C,PPP6C,P…
9_Summary	GO Biological Processes	GO:0010564	regulation of cell cycle process	-36.9131	-33.8228	181/688	322,323,324,387,472,493,546,598,701,801,808,811,894,896,899,900,990,995,996,998,1017,1019,1029,1030,1031,1104,1112,1213,1432,1457,1459,1543,1613,1639,1642,1654,1778,1869,1894,1981,2273,3014,3192,3209,3480,3642,3643,3832,4193,4204,4487,4488,4824,5087,5119,5289,5310,5356,5514,5515,5518,5569,5586,5591,5629,5728,5781,5810,5889,5925,5934,5962,6047,6240,6241,6421,6491,7014,7157,7175,7514,7517,7919,8379…	APBB1,APBB2,APC,RHOA,ATM,ATP2B4,ATRX,BCL2L1,BUB1B,CALM1,CALM3,CALR,CCND2,CCND3,CCNF,CCNG1,CDC6,CDC25C,CDC27,CDC42,CDK2,CDK4,CDKN2A,CDKN2B,CDKN2C,RCC1,FOXN3,CLTC,MAPK14,CSNK2A1,CSNK2A2,CYP1A1,DAPK3,DCTN1,DDB1,DDX3X,DYNC1H1,E2F1,ECT2,EIF4G1,FHL1,H2AX,HNRNPU,HOXA13,IGF1R,INSM1,INSR,KIF11,MDM2,MECP2,MSX1,MSX2,NKX3-1,PBX1,CHMP1A,PIK3C3,PKD1,PLRG1,PPP1R10,PPP2CA,PPP2R1A,PKIA,PKN2,PRKDC,PROX1,PTEN,PTPN1…
14_Summary	GO Biological Processes	GO:1903047	mitotic cell cycle process	-30.5024	-27.5547	138/500	91,324,375,387,389,472,586,701,801,808,894,896,899,900,901,990,995,996,1017,1019,1104,1112,1639,1778,1869,1871,1874,1894,1978,2029,2316,2697,2935,3688,3832,3837,3925,4134,4171,4173,4175,4193,4204,4605,5080,5119,5127,5426,5518,5524,5537,5579,5591,5901,5925,6198,6491,6651,6867,7157,7175,8243,8379,8450,8452,8454,8555,8658,8697,9024,9319,9371,9735,9793,9837,10300,10459,10657,10726,10735,10776,10783,1…	ACVR1B,APC,ARF1,RHOA,RHOC,ATM,BCAT1,BUB1B,CALM1,CALM3,CCND2,CCND3,CCNF,CCNG1,CCNG2,CDC6,CDC25C,CDC27,CDK2,CDK4,RCC1,FOXN3,DCTN1,DYNC1H1,E2F1,E2F3,E2F4,ECT2,EIF4EBP1,ENSA,FLNA,GJA1,GSPT1,ITGB1,KIF11,KPNB1,STMN1,MAP4,MCM2,MCM4,MCM6,MDM2,MECP2,MYBL2,PAX6,CHMP1A,CDK16,POLE,PPP2R1A,PTPA,PPP6C,PRKCB,PRKDC,RAN,RB1,RPS6KB1,STIL,SON,TACC1,TP53,TPR,SMC1A,MAD1L1,CUL4B,CUL3,CUL1,CDC14B,TNKS,CDC23,BRSK2,TRIP1…
15_Summary	GO Biological Processes	GO:0006974	cellular response to DNA damage stimulus	-29.8954	-26.9969	171/709	322,324,331,472,546,598,599,867,900,1017,1112,1432,1454,1642,1869,2033,2070,2188,2309,2794,3014,3162,3297,4170,4171,4173,4175,4176,4193,4287,4437,4776,4796,4841,5366,5426,5536,5591,5594,5663,5781,5810,5886,5887,5889,5893,5929,5965,5980,5981,6117,6188,6240,6421,6749,6839,7014,7153,7157,7319,7323,7334,7374,7398,7517,7520,7528,7832,7917,8243,8295,8450,8555,8812,9031,9100,9261,9319,9557,9575,9643,973…	APBB1,APC,XIAP,ATM,ATRX,BCL2L1,BCL2L2,CBL,CCNG1,CDK2,FOXN3,MAPK14,CSNK1E,DDB1,E2F1,EP300,EYA4,FANCF,FOXO3,GNL1,H2AX,HMOX1,HSF1,MCL1,MCM2,MCM4,MCM6,MCM7,MDM2,ATXN3,MSH3,NFATC4,TONSL,NONO,PMAIP1,POLE,PPP5C,PRKDC,MAPK1,PSEN1,PTPN11,RAD1,RAD23A,RAD23B,RAD51C,RAD52,RBBP5,RECQL,REV3L,RFC1,RPA1,RPS3,RRM1,SFPQ,SSRP1,SUV39H1,TERF2,TOP2A,TP53,UBE2A,UBE2D3,UBE2N,UNG,USP1,XRCC3,XRCC5,YY1,BTG2,BAG6,SMC1A,TRRA…
16_Summary	GO Biological Processes	GO:0080135	regulation of cellular response to stress	-29.7318	-26.8486	168/692	60,267,331,472,567,598,650,754,857,998,1054,1387,1655,1660,1719,1845,1859,1981,2023,2033,2070,2218,2309,2316,2861,2896,2907,2932,3014,3190,3276,3297,3301,3337,3480,3954,4077,4170,4193,4215,4287,4294,4487,4780,4824,4841,4904,4976,5034,5052,5074,5366,5478,5514,5531,5591,5594,5604,5609,5610,5716,5728,5770,5871,5893,5911,6188,6386,6421,6449,6788,7009,7014,7157,7186,7187,7248,7266,7334,7398,7430,7494,…	ACTB,AMFR,XIAP,ATM,B2M,BCL2L1,BMP2,PTTG1IP,CAV1,CDC42,CEBPG,CREBBP,DDX5,DHX9,DHFR,DUSP3,DYRK1A,EIF4G1,ENO1,EP300,EYA4,FKTN,FOXO3,FLNA,GPR37,GRN,GRINA,GSK3B,H2AX,HNRNPK,PRMT1,HSF1,DNAJA1,DNAJB1,IGF1R,LETM1,NBR1,MCL1,MDM2,MAP3K3,ATXN3,MAP3K10,MSX1,NFE2L2,NKX3-1,NONO,YBX1,OPA1,P4HB,PRDX1,PAWR,PMAIP1,PPIA,PPP1R10,PPP4C,PRKDC,MAPK1,MAP2K1,MAP2K7,EIF2AK2,PSMD10,PTEN,PTPN1,MAP4K2,RAD52,RAP2A,RPS3,SDCBP,…
33_Summary		hsa05200	Pathways in cancer
44_Summary		GO:2001233	regulation of apoptotic signaling pathway
53_Summary		GO:0010506	regulation of autophagy
60_Summary		GO:0010942	positive regulation of cell death
80_Summary		R-HSA-2559583	Cellular Senescence
99_Summary		GO:0097190	apoptotic signaling pathway
Zheng et al., RNA 26:1621-36. 2020.
3_Member	GO Biological Processes	GO:0034976	response to endoplasmic reticulum stress	-10.0902	-6.64206	29/218	25,578,595,1051,1861,3300,6449,7415,7494,7706,8614,10277,10525,27248,30001,51608,55298,56886,57414,80020,83667,93611,115290,118424,126433,160418,192683,201595,202052	ABL1,BAK1,CCND1,CEBPB,TOR1A,DNAJB2,SGTA,VCP,XBP1,TRIM25,STC2,UBE4B,HYOU1,ERLEC1,ERO1A,GET4,RNF121,UGGT1,RHBDD2,FOXRED2,SESN2,FBXO44,FBXO17,UBE2J2,FBXO27,TMTC3,SCAMP5,STT3B,DNAJC18
5_Member	GO Biological Processes	GO:0031098	stress-activated protein kinase signaling cascade	-5.85816	-3.30387	12/68	136,1432,1852,4615,5594,5609,6416,6885,9261,9344,51135,55504	ADORA2B,MAPK14,DUSP9,MYD88,MAPK1,MAP2K7,MAP2K4,MAP3K7,MAPKAPK2,TAOK2,IRAK4,TNFRSF19
7_Summary	GO Biological Processes	GO:0006974	cellular response to DNA damage stimulus	-8.02025	-5.09763	53/709	25,578,595,598,602,666,835,1111,1432,1869,2176,2965,3014,3162,4171,4173,4350,5594,5663,5810,5887,5892,5976,7156,7161,7325,7415,7832,7874,8846,9070,9261,9344,10397,10951,23468,23612,29965,51246,54541,55218,55317,55775,57659,57804,79073,79447,83667,84787,91801,221443,252969,261726,2178,5432,7311,7706,9682,54890,56655,57461,3149,7083,7247,54784,55729,79077,118460,201164	ABL1,BAK1,CCND1,BCL2L1,BCL3,BOK,CASP2,CHEK1,MAPK14,E2F1,FANCC,GTF2H1,H2AX,HMOX1,MCM2,MCM4,MPG,MAPK1,PSEN1,RAD1,RAD23B,RAD51D,UPF1,TOP3A,TP73,UBE2E2,VCP,BTG2,USP7,ALKBH1,ASH2L,MAPKAPK2,TAOK2,NDRG1,CBX1,CBX5,PHLDA3,CDIP1,SHISA5,DDIT4,EXD2,AP5S1,TDP1,ZBTB4,POLD4,TMEM109,PAGR1,SESN2,KMT5C,ALKBH8,OARD1,NEIL2,TIPRL,FANCE,POLR2C,UBA52,TRIM25,KDM4A,ALKBH5,POLE4,ISY1,HMGB3,TK1,TSN,ALKBH4,ATF7IP,DCTPP1,EXO…
9_Summary	GO Biological Processes	GO:0008630	intrinsic apoptotic signaling pathway in response to DNA damage	-7.70664	-4.83707	14/67	25,578,598,602,666,835,1869,3162,7161,23612,29965,51246,54541,79073,1870,10397,83667,1051,30001,3092,5977,8772,10277,148022	ABL1,BAK1,BCL2L1,BCL3,BOK,CASP2,E2F1,HMOX1,TP73,PHLDA3,CDIP1,SHISA5,DDIT4,TMEM109,E2F2,NDRG1,SESN2,CEBPB,ERO1A,HIP1,DPF2,FADD,UBE4B,TICAM1
12_Summary	Reactome Gene Sets	R-HSA-2262752	Cellular responses to stress	-7.08692	-4.32001	53/757	405,1051,1432,1869,1870,1968,2077,2936,3014,3068,3159,3162,3281,5594,5609,5690,5691,6137,6157,6158,6197,6416,6502,6667,7094,7311,7415,7428,7494,7867,8570,8994,9261,9448,10121,10525,10670,10671,22809,22955,23466,30001,54583,55004,55662,55860,58477,83667,84516,113235,118460,155066,285521	ARNT,CEBPB,MAPK14,E2F1,E2F2,EIF2S3,ERF,GSR,H2AX,HDGF,HMGA1,HMOX1,HSBP1,MAPK1,MAP2K7,PSMB2,PSMB3,RPL13,RPL27A,RPL28,RPS6KA3,MAP2K4,SKP2,SP1,TLN1,UBA52,VCP,VHL,XBP1,MAPKAPK3,KHSRP,LIMD1,MAPKAPK2,MAP4K4,ACTR1A,HYOU1,RRAGA,DCTN6,ATF5,SCMH1,CBX6,ERO1A,EGLN1,LAMTOR1,HIF1AN,ACTR10,SRPRB,SESN2,DCTN5,SLC46A1,EXOSC6,ATP6V0E2,COX18
12_Member	Reactome Gene Sets	R-HSA-2559583	Cellular Senescence	-4.20651	-2.00284	18/197	1051,1432,1869,1870,2077,3014,3159,5594,5609,6197,6416,6667,7311,7867,9261,9448,22955,23466	CEBPB,MAPK14,E2F1,E2F2,ERF,H2AX,HMGA1,MAPK1,MAP2K7,RPS6KA3,MAP2K4,SP1,UBA52,MAPKAPK3,MAPKAPK2,MAP4K4,SCMH1,CBX6
DeLucas et al., Nucleic acids research;42:4516-26. 2014.
12_Summary	Canonical Pathways	M1529	SA G1 AND S PHASES	-4.44735	-2.26204	3/15	375,377,1072,3181,1937,54205	ARF1,ARF3,CFL1,HNRNPA2B1,EEF1G,CYCS
13_Summary	GO Biological Processes	GO:0090199	regulation of release of cytochrome c from mitochondria	-4.30731	-2.13381	4/46	581,599,2876,27069,192111,1984,6188,92609,4718,90624,90871,375,5216,5217,54552,5052,9837,10736,221927	BAX,BCL2L2,GPX1,GHITM,PGAM5,EIF5A,RPS3,TIMM50,NDUFC2,LYRM7,DMAC1,ARF1,PFN1,PFN2,GNL3L,PRDX1,GINS1,SIX2,BRAT1
13_Member	GO Biological Processes	GO:2001242	regulation of intrinsic apoptotic signaling pathway	-3.02235	-1.03116	5/171	581,599,1984,2876,6188	BAX,BCL2L2,EIF5A,GPX1,RPS3
14_Summary	Reactome Gene Sets	R-HSA-111471	Apoptotic factor-mediated response	-4.05541	-1.91012	3/20	581,708,54205,5690,6233,4194,4718,22877,599,71,8106,4149	BAX,C1QBP,CYCS,PSMB2,RPS27A,MDM4,NDUFC2,MLXIP,BCL2L2,ACTG1,PABPN1,MAX
